# Supplementary material for: ﻿Two novel species and a new host record of Alternaria (Pleosporales, Pleosporaceae) from sunflower (Compositae) in Myanmar
Source: MycoKeys. 2024 Jun 7;105:337–54. doi: 10.3897/mycokeys.105.123790 (PMC11179095; doi:10.3897/mycokeys.105.123790)
Supplement: XML Treatment for Alternaria myanmarensis [file mycokeys.105.123790-treatment1.xml]

<!DOCTYPE tp:taxon-treatment
  PUBLIC "-//TaxonX//DTD Taxonomic Treatment Publishing DTD v0 20100105//EN" "tax-treatment-NSO.dtd">
<tp:taxon-treatment xmlns:tp="http://www.plazi.org/taxpub"><tp:treatment-meta><kwd-group><label>Taxon classification</label><kwd>
                <named-content content-type="kingdom">Fungi</named-content>
              </kwd><kwd>
                <named-content content-type="order">Pleosporales</named-content>
              </kwd><kwd>
                <named-content content-type="family">Pleosporaceae</named-content>
              </kwd></kwd-group><mixed-citation publication-type="journal"><person-group><name><surname>Nwe</surname><given-names>Zin Mar</given-names></name><name><surname>Htut</surname><given-names>Khin Nayyi</given-names></name><name><surname>Aung</surname><given-names>Sein Lai Lai</given-names></name><name><surname>Gou</surname><given-names>Ya-Nan</given-names></name><name><surname>Huang</surname><given-names>Cheng-Xin</given-names></name><name><surname>Deng</surname><given-names>Jian-Xin</given-names></name></person-group><article-title>﻿Two novel species and a new host record of <italic><tp:taxon-name><tp:taxon-name-part taxon-name-part-type="genus" reg="Alternaria">Alternaria</tp:taxon-name-part></tp:taxon-name></italic> (<tp:taxon-name><tp:taxon-name-part taxon-name-part-type="order">Pleosporales</tp:taxon-name-part></tp:taxon-name>, <tp:taxon-name><tp:taxon-name-part taxon-name-part-type="family">Pleosporaceae</tp:taxon-name-part></tp:taxon-name>) from sunflower (<tp:taxon-name><tp:taxon-name-part taxon-name-part-type="family">Compositae</tp:taxon-name-part></tp:taxon-name>) in Myanmar</article-title><source>MycoKeys</source><day>07</day><month>06</month><year>2024</year><volume>105</volume><fpage>337</fpage><lpage>354</lpage><pub-id pub-id-type="doi">10.3897/mycokeys.105.123790</pub-id></mixed-citation></tp:treatment-meta><tp:nomenclature><label>﻿</label><tp:taxon-name>
              <object-id xmlns:xlink="http://www.w3.org/1999/xlink" content-type="arpha" xlink:type="simple">28DC4C6D-0B5F-5C5B-9F3A-797129F8DA58</object-id>
              <tp:taxon-name-part taxon-name-part-type="genus" reg="Alternaria">Alternaria</tp:taxon-name-part>
              <tp:taxon-name-part taxon-name-part-type="species" reg="myanmarensis">myanmarensis</tp:taxon-name-part>
              <object-id xmlns:xlink="http://www.w3.org/1999/xlink" content-type="mycobank" xlink:type="simple">853961</object-id>
            </tp:taxon-name><tp:taxon-authority>M.N. Zin &amp; J.X. Deng</tp:taxon-authority><tp:taxon-status xmlns:xlink="http://www.w3.org/1999/xlink" xlink:type="simple">sp. nov.</tp:taxon-status><xref ref-type="fig" rid="F2">Fig. 2</xref></tp:nomenclature><tp:treatment-sec sec-type="etymology" id="SECID0ESMDI"><title>Etymology.</title><p>The specific epithet refers to the location, Myanmar.</p></tp:treatment-sec><tp:treatment-sec sec-type="Holotype" id="SECID0EXMDI"><title>Holotype.</title><p>Myanmar, Mandalay Region, Yamethin Township, Segyi Village (<named-content xmlns:xlink="http://www.w3.org/1999/xlink" content-type="dwc:verbatimCoordinates" xlink:type="simple"><named-content content-type="geo-json" specific-use="{&#34;type&#34;:&#34;Point&#34;,&#34;coordinates&#34;:[112.142260,30.357830]}" id="NCID0EANDI" xlink:type="simple">30°21'28.188"N, 112°08'32.136"E</named-content></named-content>), collected from infected leaves of <italic><tp:taxon-name><tp:taxon-name-part taxon-name-part-type="genus" reg="Helianthus">Helianthus</tp:taxon-name-part><tp:taxon-name-part taxon-name-part-type="species" reg="annuus">annuus</tp:taxon-name-part></tp:taxon-name></italic> in August 2023 by Khin Nayyi Htut (<abbrev xmlns:xlink="http://www.w3.org/1999/xlink" xlink:title="Fungi Herbarium at Yangtze University" id="ABBRID0EQNDI" xlink:type="simple">YZU</abbrev>–H–2023154, holotype). Ex-type culture (<abbrev xmlns:xlink="http://www.w3.org/1999/xlink" xlink:title="Fungi Herbarium at Yangtze University" id="ABBRID0EUNDI" xlink:type="simple">YZU</abbrev> 231736) was also obtained.</p></tp:treatment-sec><tp:treatment-sec sec-type="description" id="SECID0EYNDI"><title>Description.</title><p>Colonies on <abbrev xmlns:xlink="http://www.w3.org/1999/xlink" xlink:title="potato dextrose agar" id="ABBRID0E5NDI" xlink:type="simple">PDA</abbrev> are circular, light vinaceous buff with a white halo at the edge, velvety, cottony, honey to white in reverse, 68–70 mm in diameter (Fig. <xref ref-type="fig" rid="F2">2a</xref>). On <abbrev xmlns:xlink="http://www.w3.org/1999/xlink" xlink:title="potato carrot agar" id="ABBRID0EGODI" xlink:type="simple">PCA</abbrev>, conidiophores arise directly from lateral or apical aerial hyphae or medium, lightly flexuous, sometimes geniculate at the apex, 27.5–85(–90) × 2–4.5 μm, conidia emerge from the apex or geniculate loci, short to long ellipsoid or narrow-ovoid,10–30(–42) × 7–11 μm, 2–5 transverse septa, 2–6 units per chain, beak 3–12 μm (Fig. <xref ref-type="fig" rid="F2">2c, e, g</xref>). On <abbrev xmlns:xlink="http://www.w3.org/1999/xlink" xlink:title="V8 juice agar" id="ABBRID0EOODI" xlink:type="simple">V8A</abbrev>, conidiophores arise from near the apex of the terminal hyphae, 24–65(–70) × 3–5 μm, conidia 8–29(–33) × 3–14 μm, 2–5 transverse septa, 3–6 units per chain, beak 1–9 μm (Fig. <xref ref-type="fig" rid="F2">2b, d, f</xref>).</p><fig id="F2" position="float" orientation="portrait"><object-id xmlns:xlink="http://www.w3.org/1999/xlink" content-type="doi" xlink:type="simple">10.3897/mycokeys.105.123790.figure2</object-id><object-id xmlns:xlink="http://www.w3.org/1999/xlink" content-type="arpha" xlink:type="simple">7251A2DA-41A8-5732-AB0F-7D05F3C9A0D9</object-id><label>Figure 2.</label><caption><p>Morphology of <italic><tp:taxon-name><tp:taxon-name-part taxon-name-part-type="genus" reg="Alternaria">Alternaria</tp:taxon-name-part><tp:taxon-name-part taxon-name-part-type="species" reg="myanmarensis">myanmarensis</tp:taxon-name-part></tp:taxon-name></italic> sp. nov. from <italic><tp:taxon-name><tp:taxon-name-part taxon-name-part-type="genus" reg="Helianthus">Helianthus</tp:taxon-name-part><tp:taxon-name-part taxon-name-part-type="species" reg="annuus">annuus</tp:taxon-name-part></tp:taxon-name></italic>: Colony on <abbrev xmlns:xlink="http://www.w3.org/1999/xlink" xlink:title="potato dextrose agar" id="ABBRID0EUPDI" xlink:type="simple">PDA</abbrev> for 7 days at 25 °C (<bold>a</bold>); Sporulation patterns on <abbrev xmlns:xlink="http://www.w3.org/1999/xlink" xlink:title="V8 juice agar" id="ABBRID0E1PDI" xlink:type="simple">V8A</abbrev> (<bold>b</bold>) and on <abbrev xmlns:xlink="http://www.w3.org/1999/xlink" xlink:title="potato carrot agar" id="ABBRID0EAQDI" xlink:type="simple">PCA</abbrev> (<bold>c</bold>); Conidiophores on <abbrev xmlns:xlink="http://www.w3.org/1999/xlink" xlink:title="V8 juice agar" id="ABBRID0EGQDI" xlink:type="simple">V8A</abbrev> (<bold>d</bold>) and on <abbrev xmlns:xlink="http://www.w3.org/1999/xlink" xlink:title="potato carrot agar" id="ABBRID0EMQDI" xlink:type="simple">PCA</abbrev> (<bold>e</bold>); Conidia on <abbrev xmlns:xlink="http://www.w3.org/1999/xlink" xlink:title="V8 juice agar" id="ABBRID0ESQDI" xlink:type="simple">V8A</abbrev> (<bold>f</bold>) and on <abbrev xmlns:xlink="http://www.w3.org/1999/xlink" xlink:title="potato carrot agar" id="ABBRID0EYQDI" xlink:type="simple">PCA</abbrev> (<bold>g</bold>) at 22 °C. Scale bars: 50 μm (<bold>b, c</bold>); 25 μm (<bold>d–g</bold>).</p></caption><graphic xmlns:xlink="http://www.w3.org/1999/xlink" xlink:href="mycokeys-105-337-g002.jpg" position="float" orientation="portrait" xlink:type="simple" id="oo_1064640.jpg"><uri content-type="original_file" xlink:type="simple">https://binary.pensoft.net/fig/1064640</uri></graphic></fig></tp:treatment-sec><tp:treatment-sec sec-type="Additional isolate examined" id="SECID0EHRDI"><title>Additional isolate examined.</title><p>Myanmar, Mandalay Region, Yamethin Township, Segyi Village (<named-content xmlns:xlink="http://www.w3.org/1999/xlink" content-type="dwc:verbatimCoordinates" xlink:type="simple"><named-content content-type="geo-json" specific-use="{&#34;type&#34;:&#34;Point&#34;,&#34;coordinates&#34;:[112.142260,30.357830]}" id="NCID0EQRDI" xlink:type="simple">30°21'28.188"N, 112°08'32.136"E</named-content></named-content>) from the infected leaves of <italic><tp:taxon-name><tp:taxon-name-part taxon-name-part-type="genus" reg="Helianthus">Helianthus</tp:taxon-name-part><tp:taxon-name-part taxon-name-part-type="species" reg="annuus">annuus</tp:taxon-name-part></tp:taxon-name></italic>, August 2023, Khin Nayyi Htut, living cultures (<abbrev xmlns:xlink="http://www.w3.org/1999/xlink" xlink:title="Fungi Herbarium at Yangtze University" id="ABBRID0EASDI" xlink:type="simple">YZU</abbrev> 231735).</p></tp:treatment-sec><tp:treatment-sec sec-type="notes" id="SECID0EESDI"><title>Notes.</title><p>This species is phylogenetically grouped with <italic><tp:taxon-name><tp:taxon-name-part taxon-name-part-type="genus" reg="Alternaria">A.</tp:taxon-name-part><tp:taxon-name-part taxon-name-part-type="species" reg="koreana">koreana</tp:taxon-name-part></tp:taxon-name></italic>, <italic><tp:taxon-name><tp:taxon-name-part taxon-name-part-type="genus" reg="Alternaria">A.</tp:taxon-name-part><tp:taxon-name-part taxon-name-part-type="species" reg="orobanches">orobanches</tp:taxon-name-part></tp:taxon-name></italic>, and <italic><tp:taxon-name><tp:taxon-name-part taxon-name-part-type="genus" reg="Alternaria">A.</tp:taxon-name-part><tp:taxon-name-part taxon-name-part-type="species" reg="ovoidea">ovoidea</tp:taxon-name-part></tp:taxon-name></italic>, based on sequences from <abbrev xmlns:xlink="http://www.w3.org/1999/xlink" xlink:title="internal transcribed spacer of rDNA region" id="ABBRID0ELTDI" xlink:type="simple">ITS</abbrev>, <italic>GAPDH</italic>, <italic><abbrev xmlns:xlink="http://www.w3.org/1999/xlink" xlink:title="RNA polymerase second largest subunit" id="ABBRID0E2TDI" xlink:type="simple">RPB2</abbrev></italic>, <italic><abbrev xmlns:xlink="http://www.w3.org/1999/xlink" xlink:title="translation elongation factor 1-α" id="ABBRID0EAUDI" xlink:type="simple">TEF1</abbrev></italic>, <italic>Alt a 1</italic>, <italic><abbrev xmlns:xlink="http://www.w3.org/1999/xlink" xlink:title="endopolygalacturonase gene" id="ABBRID0EHUDI" xlink:type="simple">EndoPG</abbrev></italic>, and <abbrev xmlns:xlink="http://www.w3.org/1999/xlink" xlink:title="anonymous gene region" id="ABBRID0ELUDI" xlink:type="simple">OPA10-2</abbrev> genes. It is distinct from <italic><tp:taxon-name><tp:taxon-name-part taxon-name-part-type="genus" reg="Alternaria">A.</tp:taxon-name-part><tp:taxon-name-part taxon-name-part-type="species" reg="koreana">koreana</tp:taxon-name-part></tp:taxon-name></italic> and <italic><tp:taxon-name><tp:taxon-name-part taxon-name-part-type="genus" reg="Alternaria">A.</tp:taxon-name-part><tp:taxon-name-part taxon-name-part-type="species" reg="ovoidea">ovoidea</tp:taxon-name-part></tp:taxon-name></italic> in its smaller conidial body size, particularly in width, and its sporulation patterns which produce catenulate conidia up to 6 units on <abbrev xmlns:xlink="http://www.w3.org/1999/xlink" xlink:title="potato carrot agar" id="ABBRID0EFVDI" xlink:type="simple">PCA</abbrev> and <abbrev xmlns:xlink="http://www.w3.org/1999/xlink" xlink:title="V8 juice agar" id="ABBRID0EJVDI" xlink:type="simple">V8A</abbrev> media, rather than those of the two closely related species (up to 2 units) on SNA and <abbrev xmlns:xlink="http://www.w3.org/1999/xlink" xlink:title="potato dextrose agar" id="ABBRID0ENVDI" xlink:type="simple">PDA</abbrev> (Table <xref ref-type="table" rid="T3">3</xref>).</p><table-wrap id="T3" position="float" orientation="portrait"><label>Table 3.</label><caption><p>Morphological comparison of the present <italic><tp:taxon-name><tp:taxon-name-part taxon-name-part-type="genus" reg="Alternaria">Alternaria</tp:taxon-name-part></tp:taxon-name></italic> and their relevant species.</p></caption><table id="TID0EM3BK" rules="all"><tbody><tr><th rowspan="2" colspan="1">Species</th><th rowspan="1" colspan="4">Conidia</th><th rowspan="2" colspan="1">Conidia per chain</th><th rowspan="2" colspan="1">Medium</th><th rowspan="2" colspan="1">References</th></tr><tr><th rowspan="1" colspan="1">Shape</th><th rowspan="1" colspan="1">Body (μm)</th><th rowspan="1" colspan="1">Beak (μm)</th><th rowspan="1" colspan="1">Septa</th></tr><tr><td rowspan="5" colspan="1">
                      <bold>
                        <italic>
                          <tp:taxon-name><tp:taxon-name-part taxon-name-part-type="genus" reg="Alternaria">A.</tp:taxon-name-part><tp:taxon-name-part taxon-name-part-type="species" reg="burnsii">burnsii</tp:taxon-name-part></tp:taxon-name>
                        </italic>
                      </bold>
                    </td><td rowspan="1" colspan="1">Ovoid or ellipsoid</td><td rowspan="1" colspan="1">30–50 × 9–13</td><td rowspan="1" colspan="1">–</td><td rowspan="1" colspan="1">5–8</td><td rowspan="1" colspan="1">Short chain</td><td rowspan="1" colspan="1">Host</td><td rowspan="1" colspan="1">
                      <xref ref-type="bibr" rid="B49">Simmons (2007)</xref>
                    </td></tr><tr><td rowspan="1" colspan="1">Narrow-ovoid or narrow-ellipsoid</td><td rowspan="1" colspan="1">30–40 × 8–14</td><td rowspan="1" colspan="1">Beakless</td><td rowspan="1" colspan="1">3–7</td><td rowspan="1" colspan="1">–</td><td rowspan="1" colspan="1"><abbrev xmlns:xlink="http://www.w3.org/1999/xlink" xlink:title="potato carrot agar" id="ABBRID0EHZDI" xlink:type="simple">PCA</abbrev> , <abbrev xmlns:xlink="http://www.w3.org/1999/xlink" xlink:title="V8 juice agar" id="ABBRID0ELZDI" xlink:type="simple">V8A</abbrev></td><td rowspan="1" colspan="1">
                      <xref ref-type="bibr" rid="B49">Simmons (2007)</xref>
                    </td></tr><tr><td rowspan="1" colspan="1">Narrow ovoid or ellipsoid</td><td rowspan="1" colspan="1">20–50 × 8–15</td><td rowspan="1" colspan="1">3–30</td><td rowspan="1" colspan="1">4–7</td><td rowspan="1" colspan="1">5–9</td><td rowspan="1" colspan="1">
                      <abbrev xmlns:xlink="http://www.w3.org/1999/xlink" xlink:title="potato carrot agar" id="ABBRID0EK1DI" xlink:type="simple">PCA</abbrev>
                    </td><td rowspan="1" colspan="1">Htun et al. (2020)</td></tr><tr><td rowspan="2" colspan="1">
                      <bold>Ovoid or ellipsoid, tapering beak</bold>
                    </td><td rowspan="1" colspan="1"><bold>16</bold>–<bold>42</bold> (–<bold>50) × 5</bold>–<bold>15</bold></td><td rowspan="1" colspan="1"><bold>2</bold>–<bold>30</bold> (–<bold>40)</bold></td><td rowspan="1" colspan="1"><bold>2</bold>–<bold>6</bold></td><td rowspan="1" colspan="1"><bold>2</bold>–<bold>6</bold></td><td rowspan="1" colspan="1">
                      <bold>
                        <abbrev xmlns:xlink="http://www.w3.org/1999/xlink" xlink:title="potato carrot agar" id="ABBRID0E62DI" xlink:type="simple">PCA</abbrev>
                      </bold>
                    </td><td rowspan="1" colspan="1">
                      <bold>This study</bold>
                    </td></tr><tr><td rowspan="1" colspan="1"><bold>9</bold>–<bold>55</bold> (–<bold>65) × 7</bold>–<bold>12</bold></td><td rowspan="1" colspan="1"><bold>2</bold>–<bold>23</bold> (–<bold>35)</bold></td><td rowspan="1" colspan="1"><bold>2</bold>–<bold>6</bold></td><td rowspan="1" colspan="1"><bold>2</bold>–<bold>9</bold></td><td rowspan="1" colspan="1">
                      <bold>
                        <abbrev xmlns:xlink="http://www.w3.org/1999/xlink" xlink:title="V8 juice agar" id="ABBRID0ER4DI" xlink:type="simple">V8A</abbrev>
                      </bold>
                    </td><td rowspan="1" colspan="1">
                      <bold>This study</bold>
                    </td></tr><tr><td rowspan="1" colspan="1">
                      <italic>
                        <tp:taxon-name><tp:taxon-name-part taxon-name-part-type="genus" reg="Alternaria">A.</tp:taxon-name-part><tp:taxon-name-part taxon-name-part-type="species" reg="tomato">tomato</tp:taxon-name-part></tp:taxon-name>
                      </italic>
                    </td><td rowspan="1" colspan="1">Ellipsoid to long-ovoid</td><td rowspan="1" colspan="1">39–65 × 13–22</td><td rowspan="1" colspan="1">60–105 × 2</td><td rowspan="1" colspan="1">6–9</td><td rowspan="1" colspan="1">Solitary</td><td rowspan="1" colspan="1">Host</td><td rowspan="1" colspan="1">
                      <xref ref-type="bibr" rid="B49">Simmons (2007)</xref>
                    </td></tr><tr><td rowspan="2" colspan="1">
                      <bold><italic><tp:taxon-name><tp:taxon-name-part taxon-name-part-type="genus" reg="Alternaria">A.</tp:taxon-name-part><tp:taxon-name-part taxon-name-part-type="species" reg="myanmarensis">myanmarensis</tp:taxon-name-part></tp:taxon-name></italic> sp. nov.</bold>
                    </td><td rowspan="2" colspan="1">
                      <bold>Short to long ellipsoid or narrow-ovoid</bold>
                    </td><td rowspan="1" colspan="1"><bold>10</bold>–<bold>30</bold> (–<bold>42) × 7</bold>–<bold>11</bold></td><td rowspan="1" colspan="1"><bold>3</bold>–<bold>12</bold></td><td rowspan="1" colspan="1"><bold>2</bold>–<bold>5</bold></td><td rowspan="1" colspan="1"><bold>2</bold>–<bold>6</bold></td><td rowspan="1" colspan="1">
                      <bold>
                        <abbrev xmlns:xlink="http://www.w3.org/1999/xlink" xlink:title="potato carrot agar" id="ABBRID0EEBAK" xlink:type="simple">PCA</abbrev>
                      </bold>
                    </td><td rowspan="1" colspan="1">
                      <bold>This study</bold>
                    </td></tr><tr><td rowspan="1" colspan="1"><bold>8</bold>–<bold>29</bold> (–<bold>33) × 3</bold>–<bold>14</bold></td><td rowspan="1" colspan="1"><bold>1</bold>–<bold>9</bold></td><td rowspan="1" colspan="1"><bold>2</bold>–<bold>5</bold></td><td rowspan="1" colspan="1"><bold>3</bold>–<bold>6</bold></td><td rowspan="1" colspan="1">
                      <bold>
                        <abbrev xmlns:xlink="http://www.w3.org/1999/xlink" xlink:title="V8 juice agar" id="ABBRID0EUCAK" xlink:type="simple">V8A</abbrev>
                      </bold>
                    </td><td rowspan="1" colspan="1">
                      <bold>This study</bold>
                    </td></tr><tr><td rowspan="1" colspan="1">
                      <italic>
                        <tp:taxon-name><tp:taxon-name-part taxon-name-part-type="genus" reg="Alternaria">A.</tp:taxon-name-part><tp:taxon-name-part taxon-name-part-type="species" reg="koreana">koreana</tp:taxon-name-part></tp:taxon-name>
                      </italic>
                    </td><td rowspan="1" colspan="1">Short to long ovoid</td><td rowspan="1" colspan="1">12.9–61.2 × 8.6–20.7</td><td rowspan="1" colspan="1">–</td><td rowspan="1" colspan="1">2–7</td><td rowspan="1" colspan="1">1–2</td><td rowspan="1" colspan="1">SNA</td><td rowspan="1" colspan="1">
                      <xref ref-type="bibr" rid="B45">Romain et al. (2022)</xref>
                    </td></tr><tr><td rowspan="1" colspan="1">
                      <italic>
                        <tp:taxon-name><tp:taxon-name-part taxon-name-part-type="genus" reg="Alternaria">A.</tp:taxon-name-part><tp:taxon-name-part taxon-name-part-type="species" reg="ovoidea">ovoidea</tp:taxon-name-part></tp:taxon-name>
                      </italic>
                    </td><td rowspan="1" colspan="1">Ovoid</td><td rowspan="1" colspan="1">48–65 × 15.5–30</td><td rowspan="1" colspan="1">–</td><td rowspan="1" colspan="1">1–3</td><td rowspan="1" colspan="1">Solitary</td><td rowspan="1" colspan="1">
                      <abbrev xmlns:xlink="http://www.w3.org/1999/xlink" xlink:title="potato dextrose agar" id="ABBRID0ELFAK" xlink:type="simple">PDA</abbrev>
                    </td><td rowspan="1" colspan="1">
                      <xref ref-type="bibr" rid="B28">Li et al. (2022)</xref>
                    </td></tr><tr><td rowspan="1" colspan="1">
                      <italic>
                        <tp:taxon-name><tp:taxon-name-part taxon-name-part-type="genus" reg="Alternaria">A.</tp:taxon-name-part><tp:taxon-name-part taxon-name-part-type="species" reg="orobanches">orobanches</tp:taxon-name-part></tp:taxon-name>
                      </italic>
                    </td><td rowspan="1" colspan="1">Obclavate to ovoid</td><td rowspan="1" colspan="1">20–50 × 10–20</td><td rowspan="1" colspan="1">–</td><td rowspan="1" colspan="1">3–6</td><td rowspan="1" colspan="1">1–2</td><td rowspan="1" colspan="1">
                      <abbrev xmlns:xlink="http://www.w3.org/1999/xlink" xlink:title="potato carrot agar" id="ABBRID0E1GAK" xlink:type="simple">PCA</abbrev>
                    </td><td rowspan="1" colspan="1">
                      <xref ref-type="bibr" rid="B29">Li et al. (2023)</xref>
                    </td></tr><tr><td rowspan="2" colspan="1">
                      <bold><italic><tp:taxon-name><tp:taxon-name-part taxon-name-part-type="genus" reg="Alternaria">A.</tp:taxon-name-part><tp:taxon-name-part taxon-name-part-type="species" reg="yamethinensis">yamethinensis</tp:taxon-name-part></tp:taxon-name></italic> sp. nov.</bold>
                    </td><td rowspan="2" colspan="1">
                      <bold>Narrow ovoid or Subellipsoid, blunt-pointed</bold>
                    </td><td rowspan="1" colspan="1"><bold>17</bold>–<bold>50</bold> (–<bold>65) × 8</bold>–<bold>14</bold></td><td rowspan="1" colspan="1"><bold>5</bold>–<bold>15 × 2</bold>–<bold>6</bold></td><td rowspan="1" colspan="1"><bold>2</bold>–<bold>7</bold></td><td rowspan="1" colspan="1"><bold>2</bold>–<bold>6</bold></td><td rowspan="1" colspan="1">
                      <bold>
                        <abbrev xmlns:xlink="http://www.w3.org/1999/xlink" xlink:title="potato carrot agar" id="ABBRID0EGJAK" xlink:type="simple">PCA</abbrev>
                      </bold>
                    </td><td rowspan="1" colspan="1">
                      <bold>This study</bold>
                    </td></tr><tr><td rowspan="1" colspan="1"><bold>32</bold>–<bold>57</bold> (–<bold>63) × 8</bold>–<bold>15</bold></td><td rowspan="1" colspan="1"><bold>1.5</bold>–<bold>8 × 1</bold>–<bold>4</bold></td><td rowspan="1" colspan="1"><bold>2</bold>–<bold>7</bold></td><td rowspan="1" colspan="1"><bold>2</bold>–<bold>9</bold></td><td rowspan="1" colspan="1">
                      <bold>
                        <abbrev xmlns:xlink="http://www.w3.org/1999/xlink" xlink:title="V8 juice agar" id="ABBRID0EYKAK" xlink:type="simple">V8A</abbrev>
                      </bold>
                    </td><td rowspan="1" colspan="1">
                      <bold>This study</bold>
                    </td></tr><tr><td rowspan="1" colspan="1">
                      <italic>
                        <tp:taxon-name><tp:taxon-name-part taxon-name-part-type="genus" reg="Alternaria">A.</tp:taxon-name-part><tp:taxon-name-part taxon-name-part-type="species" reg="betae-kenyensis">betae-kenyensis</tp:taxon-name-part></tp:taxon-name>
                      </italic>
                    </td><td rowspan="1" colspan="1">Ovoid or subellipsoid</td><td rowspan="1" colspan="1">20–28 × 8–10</td><td rowspan="1" colspan="1">–</td><td rowspan="1" colspan="1">5–7</td><td rowspan="1" colspan="1">15–25</td><td rowspan="1" colspan="1">
                      <abbrev xmlns:xlink="http://www.w3.org/1999/xlink" xlink:title="potato carrot agar" id="ABBRID0EFMAK" xlink:type="simple">PCA</abbrev>
                    </td><td rowspan="1" colspan="1">
                      <xref ref-type="bibr" rid="B49">Simmons (2007)</xref>
                    </td></tr><tr><td rowspan="1" colspan="1">
                      <italic>
                        <tp:taxon-name><tp:taxon-name-part taxon-name-part-type="genus" reg="Alternaria">A.</tp:taxon-name-part><tp:taxon-name-part taxon-name-part-type="species" reg="eichhorniae">eichhorniae</tp:taxon-name-part></tp:taxon-name>
                      </italic>
                    </td><td rowspan="1" colspan="1">Narrow ovoid or subellipsoid, with a blunt-pointed or rounded apical cell</td><td rowspan="1" colspan="1">50–70 × 12–18</td><td rowspan="1" colspan="1">50–150 × 4–5</td><td rowspan="1" colspan="1">7–9</td><td rowspan="1" colspan="1">1–2</td><td rowspan="1" colspan="1">
                      <abbrev xmlns:xlink="http://www.w3.org/1999/xlink" xlink:title="V8 juice agar" id="ABBRID0EUNAK" xlink:type="simple">V8A</abbrev>
                    </td><td rowspan="1" colspan="1">
                      <xref ref-type="bibr" rid="B49">Simmons (2007)</xref>
                    </td></tr><tr><td rowspan="2" colspan="1">
                      <italic>
                        <tp:taxon-name><tp:taxon-name-part taxon-name-part-type="genus" reg="Alternaria">A.</tp:taxon-name-part><tp:taxon-name-part taxon-name-part-type="species" reg="iridiaustralis">iridiaustralis</tp:taxon-name-part></tp:taxon-name>
                      </italic>
                    </td><td rowspan="1" colspan="1">Ovoid and short broad ellipsoid</td><td rowspan="1" colspan="1">30–40 × 16–24</td><td rowspan="1" colspan="1">–</td><td rowspan="1" colspan="1">3–4</td><td rowspan="1" colspan="1">3–5</td><td rowspan="1" colspan="1">
                      <abbrev xmlns:xlink="http://www.w3.org/1999/xlink" xlink:title="potato carrot agar" id="ABBRID0EDPAK" xlink:type="simple">PCA</abbrev>
                    </td><td rowspan="1" colspan="1">
                      <xref ref-type="bibr" rid="B49">Simmons (2007)</xref>
                    </td></tr><tr><td rowspan="1" colspan="1">Ellipsoid or long ellipsoid</td><td rowspan="1" colspan="1">20–50 × 15–24</td><td rowspan="1" colspan="1">15–100(–133) × 3.5–4.5</td><td rowspan="1" colspan="1">1–4</td><td rowspan="1" colspan="1">1–2</td><td rowspan="1" colspan="1">
                      <abbrev xmlns:xlink="http://www.w3.org/1999/xlink" xlink:title="potato carrot agar" id="ABBRID0EDQAK" xlink:type="simple">PCA</abbrev>
                    </td><td rowspan="1" colspan="1">
                      <xref ref-type="bibr" rid="B32">Luo et al. (2018)</xref>
                    </td></tr><tr><td rowspan="1" colspan="1">
                      <italic>
                        <tp:taxon-name><tp:taxon-name-part taxon-name-part-type="genus" reg="Alternaria">A.</tp:taxon-name-part><tp:taxon-name-part taxon-name-part-type="species" reg="salicicola">salicicola</tp:taxon-name-part></tp:taxon-name>
                      </italic>
                    </td><td rowspan="1" colspan="1">Straight or curved, subglobose to obclavate or obpyriform</td><td rowspan="1" colspan="1">10–50 × 12–38</td><td rowspan="1" colspan="1">–</td><td rowspan="1" colspan="1">1–6</td><td rowspan="1" colspan="1">At least 2</td><td rowspan="1" colspan="1">
                      <abbrev xmlns:xlink="http://www.w3.org/1999/xlink" xlink:title="potato carrot agar" id="ABBRID0ESRAK" xlink:type="simple">PCA</abbrev>
                    </td><td rowspan="1" colspan="1">
                      <xref ref-type="bibr" rid="B29">Li et al. (2023)</xref>
                    </td></tr></tbody></table></table-wrap></tp:treatment-sec><ref-list><ref id="B49"><mixed-citation xmlns:xlink="http://www.w3.org/1999/xlink" xlink:type="simple"><person-group><name name-style="western"><surname>Simmons</surname><given-names>EG</given-names></name></person-group> (<year>2007</year>) <italic><tp:taxon-name><tp:taxon-name-part taxon-name-part-type="genus">Alternaria</tp:taxon-name-part></tp:taxon-name></italic> an Identification Manual, fully illustrated and with catalogue raisonné 1796–2007. CBS Fungal Biodiversity Centre, Utrercht, The Netherlands.</mixed-citation></ref><ref id="B45"><mixed-citation xmlns:xlink="http://www.w3.org/1999/xlink" xlink:type="simple"><person-group><name name-style="western"><surname>Romain</surname><given-names>BBND</given-names></name><name name-style="western"><surname>Hassan</surname><given-names>O</given-names></name><name name-style="western"><surname>Kim</surname><given-names>JS</given-names></name><name name-style="western"><surname>Chang</surname><given-names>T</given-names></name></person-group> (<year>2022</year>) <article-title><italic><tp:taxon-name><tp:taxon-name-part taxon-name-part-type="genus">Alternaria</tp:taxon-name-part><tp:taxon-name-part taxon-name-part-type="species">koreana</tp:taxon-name-part></tp:taxon-name></italic> sp. nov., a new pathogen isolated from leaf spot of ovate-leaf <tp:taxon-name><tp:taxon-name-part taxon-name-part-type="genus">Atractylodes</tp:taxon-name-part></tp:taxon-name> in South Korea.</article-title><source>Molecular Biology Reports</source><volume>49</volume>(<issue>1</issue>): <fpage>413</fpage>–<lpage>420</lpage>. <ext-link xlink:href="10.1007/s11033-021-06887-9" ext-link-type="doi" xlink:type="simple">https://doi.org/10.1007/s11033-021-06887-9</ext-link></mixed-citation></ref><ref id="B28"><mixed-citation xmlns:xlink="http://www.w3.org/1999/xlink" xlink:type="simple"><person-group><name name-style="western"><surname>Li</surname><given-names>J</given-names></name><name name-style="western"><surname>Phookamsak</surname><given-names>R</given-names></name><name name-style="western"><surname>Jiang</surname><given-names>H</given-names></name><name name-style="western"><surname>Bhat</surname><given-names>DJ</given-names></name><name name-style="western"><surname>Camporesi</surname><given-names>E</given-names></name><name name-style="western"><surname>Lumyong</surname><given-names>S</given-names></name><name name-style="western"><surname>Kumla</surname><given-names>J</given-names></name><name name-style="western"><surname>Hongsanan</surname><given-names>S</given-names></name><name name-style="western"><surname>Mortimer</surname><given-names>PE</given-names></name><name name-style="western"><surname>Xu</surname><given-names>J</given-names></name><name name-style="western"><surname>Suwannarach</surname><given-names>N</given-names></name></person-group> (<year>2022</year>) <article-title>Additions to the Inventory of the Genus <tp:taxon-name><tp:taxon-name-part taxon-name-part-type="genus">Alternaria</tp:taxon-name-part><tp:taxon-name-part taxon-name-part-type="infraspecific-rank">section</tp:taxon-name-part><tp:taxon-name-part taxon-name-part-type="section">Alternaria</tp:taxon-name-part></tp:taxon-name> (<tp:taxon-name><tp:taxon-name-part taxon-name-part-type="family">Pleosporaceae</tp:taxon-name-part></tp:taxon-name>, <tp:taxon-name><tp:taxon-name-part taxon-name-part-type="order">Pleosporales</tp:taxon-name-part></tp:taxon-name>) in Italy.</article-title><source>Journal of <tp:taxon-name><tp:taxon-name-part taxon-name-part-type="kingdom">Fungi</tp:taxon-name-part></tp:taxon-name></source><volume>8</volume>(<issue>9</issue>): <fpage>898</fpage>. <ext-link xlink:href="10.3390/jof8090898" ext-link-type="doi" xlink:type="simple">https://doi.org/10.3390/jof8090898</ext-link></mixed-citation></ref><ref id="B29"><mixed-citation xmlns:xlink="http://www.w3.org/1999/xlink" xlink:type="simple"><person-group><name name-style="western"><surname>Li</surname><given-names>JF</given-names></name><name name-style="western"><surname>Jiang</surname><given-names>HB</given-names></name><name name-style="western"><surname>Jeewon</surname><given-names>R</given-names></name><name name-style="western"><surname>Hongsanan</surname><given-names>S</given-names></name><name name-style="western"><surname>Bhat</surname><given-names>DJ</given-names></name><name name-style="western"><surname>Tang</surname><given-names>SM</given-names></name><name name-style="western"><surname>Mortimer</surname><given-names>PE</given-names></name><name name-style="western"><surname>Xu</surname><given-names>JC</given-names></name><name name-style="western"><surname>Camporesi</surname><given-names>E</given-names></name><name name-style="western"><surname>Bulgakov</surname><given-names>TS</given-names></name><name name-style="western"><surname>Zhao</surname><given-names>GJ</given-names></name><name name-style="western"><surname>Suwannarach</surname><given-names>N</given-names></name><name name-style="western"><surname>Phookamsak</surname><given-names>R</given-names></name></person-group> (<year>2023</year>) <article-title><italic><tp:taxon-name><tp:taxon-name-part taxon-name-part-type="genus">Alternaria</tp:taxon-name-part></tp:taxon-name></italic>: Update on species limits, evolution, multi-locus phylogeny, and classification.</article-title><source>Studies in <tp:taxon-name><tp:taxon-name-part taxon-name-part-type="kingdom">Fungi</tp:taxon-name-part></tp:taxon-name></source><volume>8</volume>(<issue>1</issue>): <fpage>1</fpage>–<lpage>61</lpage>. <ext-link xlink:href="10.48130/SIF-2023-0001" ext-link-type="doi" xlink:type="simple">https://doi.org/10.48130/SIF-2023-0001</ext-link></mixed-citation></ref><ref id="B32"><mixed-citation xmlns:xlink="http://www.w3.org/1999/xlink" xlink:type="simple"><person-group><name name-style="western"><surname>Luo</surname><given-names>H</given-names></name><name name-style="western"><surname>Tao</surname><given-names>YQ</given-names></name><name name-style="western"><surname>Fan</surname><given-names>XY</given-names></name><name name-style="western"><surname>Oh</surname><given-names>SK</given-names></name><name name-style="western"><surname>Lu</surname><given-names>HX</given-names></name><name name-style="western"><surname>Deng</surname><given-names>JX</given-names></name></person-group> (<year>2018</year>) <article-title>Identification and Characterization of <italic><tp:taxon-name><tp:taxon-name-part taxon-name-part-type="genus">Alternaria</tp:taxon-name-part><tp:taxon-name-part taxon-name-part-type="species">iridiaustralis</tp:taxon-name-part></tp:taxon-name></italic> Causing Leaf Spot on <italic><tp:taxon-name><tp:taxon-name-part taxon-name-part-type="genus">Iris</tp:taxon-name-part><tp:taxon-name-part taxon-name-part-type="species">ensata</tp:taxon-name-part></tp:taxon-name></italic> in China.</article-title><source>Mycobiology</source><volume>46</volume>(<issue>2</issue>): <fpage>168</fpage>–<lpage>171</lpage>. <ext-link xlink:href="10.1080/12298093.2018.1454007" ext-link-type="doi" xlink:type="simple">https://doi.org/10.1080/12298093.2018.1454007</ext-link></mixed-citation></ref></ref-list></tp:taxon-treatment>
