# Supplementary material for: ﻿Two novel species and a new host record of Alternaria (Pleosporales, Pleosporaceae) from sunflower (Compositae) in Myanmar
Source: MycoKeys. 2024 Jun 7;105:337–54. doi: 10.3897/mycokeys.105.123790 (PMC11179095; doi:10.3897/mycokeys.105.123790)
Supplement: XML Treatment for Alternaria burnsii [file mycokeys.105.123790-treatment3.xml]

<!DOCTYPE tp:taxon-treatment
  PUBLIC "-//TaxonX//DTD Taxonomic Treatment Publishing DTD v0 20100105//EN" "tax-treatment-NSO.dtd">
<tp:taxon-treatment xmlns:tp="http://www.plazi.org/taxpub"><tp:treatment-meta><kwd-group><label>Taxon classification</label><kwd>
                <named-content content-type="kingdom">Fungi</named-content>
              </kwd><kwd>
                <named-content content-type="order">Pleosporales</named-content>
              </kwd><kwd>
                <named-content content-type="family">Pleosporaceae</named-content>
              </kwd></kwd-group><mixed-citation publication-type="journal"><person-group><name><surname>Nwe</surname><given-names>Zin Mar</given-names></name><name><surname>Htut</surname><given-names>Khin Nayyi</given-names></name><name><surname>Aung</surname><given-names>Sein Lai Lai</given-names></name><name><surname>Gou</surname><given-names>Ya-Nan</given-names></name><name><surname>Huang</surname><given-names>Cheng-Xin</given-names></name><name><surname>Deng</surname><given-names>Jian-Xin</given-names></name></person-group><article-title>﻿Two novel species and a new host record of <italic><tp:taxon-name><tp:taxon-name-part taxon-name-part-type="genus" reg="Alternaria">Alternaria</tp:taxon-name-part></tp:taxon-name></italic> (<tp:taxon-name><tp:taxon-name-part taxon-name-part-type="order">Pleosporales</tp:taxon-name-part></tp:taxon-name>, <tp:taxon-name><tp:taxon-name-part taxon-name-part-type="family">Pleosporaceae</tp:taxon-name-part></tp:taxon-name>) from sunflower (<tp:taxon-name><tp:taxon-name-part taxon-name-part-type="family">Compositae</tp:taxon-name-part></tp:taxon-name>) in Myanmar</article-title><source>MycoKeys</source><day>07</day><month>06</month><year>2024</year><volume>105</volume><fpage>337</fpage><lpage>354</lpage><pub-id pub-id-type="doi">10.3897/mycokeys.105.123790</pub-id></mixed-citation></tp:treatment-meta><tp:nomenclature><label>﻿</label><tp:taxon-name>
              <object-id xmlns:xlink="http://www.w3.org/1999/xlink" content-type="arpha" xlink:type="simple">316F231D-1E03-57B9-B35A-541EEF777D5E</object-id>
              <tp:taxon-name-part taxon-name-part-type="genus" reg="Alternaria">Alternaria</tp:taxon-name-part>
              <tp:taxon-name-part taxon-name-part-type="species" reg="burnsii">burnsii</tp:taxon-name-part>
              <object-id xmlns:xlink="http://www.w3.org/1999/xlink" content-type="mycobank" xlink:type="simple">259164</object-id>
            </tp:taxon-name><tp:taxon-authority>Uppal, Patel &amp; Kamat, Indian J.Agric.Sci.8:61 (1938)</tp:taxon-authority><xref ref-type="fig" rid="F4">Fig. 4</xref></tp:nomenclature><tp:treatment-sec sec-type="description" id="SECID0EF4AK"><title>Description.</title><p>Colonies on <abbrev xmlns:xlink="http://www.w3.org/1999/xlink" xlink:title="potato dextrose agar" id="ABBRID0EL4AK" xlink:type="simple">PDA</abbrev> are dark, surface buff to honey, cottony to vinaceous buff, with a united margin, measuring 62–64 mm in diameter (Fig. <xref ref-type="fig" rid="F4">4a</xref>). On <abbrev xmlns:xlink="http://www.w3.org/1999/xlink" xlink:title="potato carrot agar" id="ABBRID0ET4AK" xlink:type="simple">PCA</abbrev>, conidiophores are single, arising laterally from hyphae, and are either straight or curved, 15–110(–115) × (3–5.5) μm. Conidia emerge from the apex and are ovoid or ellipsoid with a tapering beak, 16–42(–50) × 5–15 μm, with 2–6 transverse septa, 2–6 in a chain, and beaks are 2–30(–40) μm (Fig. <xref ref-type="fig" rid="F4">4c, e, g</xref>). On <abbrev xmlns:xlink="http://www.w3.org/1999/xlink" xlink:title="V8 juice agar" id="ABBRID0E24AK" xlink:type="simple">V8A</abbrev>, conidiophores 12–95(–103) × (2–4) μm, conidia 9–55(–65) × 7–12 μm, and 2–6 transverse septa, 2–9 in a chain, beaks 2–23(–35) μm (Fig. <xref ref-type="fig" rid="F4">4b, d, f</xref>).</p><fig id="F4" position="float" orientation="portrait"><object-id xmlns:xlink="http://www.w3.org/1999/xlink" content-type="doi" xlink:type="simple">10.3897/mycokeys.105.123790.figure4</object-id><object-id xmlns:xlink="http://www.w3.org/1999/xlink" content-type="arpha" xlink:type="simple">D6947458-CC32-533B-AFF4-7FC3C2E9B709</object-id><label>Figure 4.</label><caption><p>Morphology of <italic><tp:taxon-name><tp:taxon-name-part taxon-name-part-type="genus" reg="Alternaria">Alternaria</tp:taxon-name-part><tp:taxon-name-part taxon-name-part-type="species" reg="burnsii">burnsii</tp:taxon-name-part></tp:taxon-name></italic> from <italic><tp:taxon-name><tp:taxon-name-part taxon-name-part-type="genus" reg="Helianthus">Helianthus</tp:taxon-name-part><tp:taxon-name-part taxon-name-part-type="species" reg="annuus">annuus</tp:taxon-name-part></tp:taxon-name></italic>: Colony on <abbrev xmlns:xlink="http://www.w3.org/1999/xlink" xlink:title="potato dextrose agar" id="ABBRID0EB6AK" xlink:type="simple">PDA</abbrev> for 7 days at 25 °C (<bold>a</bold>); Sporulation patterns on <abbrev xmlns:xlink="http://www.w3.org/1999/xlink" xlink:title="V8 juice agar" id="ABBRID0EH6AK" xlink:type="simple">V8A</abbrev> (<bold>b</bold>) and on <abbrev xmlns:xlink="http://www.w3.org/1999/xlink" xlink:title="potato carrot agar" id="ABBRID0EN6AK" xlink:type="simple">PCA</abbrev> (<bold>c</bold>); Conidiophores on <abbrev xmlns:xlink="http://www.w3.org/1999/xlink" xlink:title="V8 juice agar" id="ABBRID0ET6AK" xlink:type="simple">V8A</abbrev> (<bold>d</bold>) and on <abbrev xmlns:xlink="http://www.w3.org/1999/xlink" xlink:title="potato carrot agar" id="ABBRID0EZ6AK" xlink:type="simple">PCA</abbrev> (<bold>e</bold>); Conidia on <abbrev xmlns:xlink="http://www.w3.org/1999/xlink" xlink:title="V8 juice agar" id="ABBRID0E66AK" xlink:type="simple">V8A</abbrev> (<bold>f</bold>) and on <abbrev xmlns:xlink="http://www.w3.org/1999/xlink" xlink:title="potato carrot agar" id="ABBRID0EFABK" xlink:type="simple">PCA</abbrev> (<bold>g</bold>) at 22 °C. Scale bars: 50 μm (<bold>b, c</bold>); 25 μm (<bold>d–g</bold>).</p></caption><graphic xmlns:xlink="http://www.w3.org/1999/xlink" xlink:href="mycokeys-105-337-g004.jpg" position="float" orientation="portrait" xlink:type="simple" id="oo_1064642.jpg"><uri content-type="original_file" xlink:type="simple">https://binary.pensoft.net/fig/1064642</uri></graphic></fig></tp:treatment-sec><tp:treatment-sec sec-type="Additional isolate examined" id="SECID0EUABK"><title>Additional isolate examined.</title><p>In Myanmar, Mandalay Region, Yamethin Township, Segyi Village (<named-content xmlns:xlink="http://www.w3.org/1999/xlink" content-type="dwc:verbatimCoordinates" xlink:type="simple"><named-content content-type="geo-json" specific-use="{&#34;type&#34;:&#34;Point&#34;,&#34;coordinates&#34;:[112.142260,30.357830]}" id="NCID0E4ABK" xlink:type="simple">30°21'28.188"N, 112°08'32.136"E</named-content></named-content>), samples showing disease symptoms on <italic><tp:taxon-name><tp:taxon-name-part taxon-name-part-type="genus" reg="Helianthus">Helianthus</tp:taxon-name-part><tp:taxon-name-part taxon-name-part-type="species" reg="annuus">annuus</tp:taxon-name-part></tp:taxon-name></italic> were collected in August 2023 by Khin Nayyi Htut. The living culture is designated as <abbrev xmlns:xlink="http://www.w3.org/1999/xlink" xlink:title="Fungi Herbarium at Yangtze University" id="ABBRID0ENBBK" xlink:type="simple">YZU</abbrev> 231747.</p></tp:treatment-sec><tp:treatment-sec sec-type="notes" id="SECID0ERBBK"><title>Notes.</title><p><italic><tp:taxon-name><tp:taxon-name-part taxon-name-part-type="genus" reg="Alternaria">A.</tp:taxon-name-part><tp:taxon-name-part taxon-name-part-type="species" reg="burnsii">burnsii</tp:taxon-name-part></tp:taxon-name></italic> has been found in many countries on different hosts and substrates. The host range of <italic><tp:taxon-name><tp:taxon-name-part taxon-name-part-type="genus" reg="Alternaria">A.</tp:taxon-name-part><tp:taxon-name-part taxon-name-part-type="species" reg="burnsii">burnsii</tp:taxon-name-part></tp:taxon-name></italic> is reported to include <tp:taxon-name><tp:taxon-name-part taxon-name-part-type="family">Apiaceae</tp:taxon-name-part></tp:taxon-name>: <italic><tp:taxon-name><tp:taxon-name-part taxon-name-part-type="genus" reg="Cuminum">Cuminum</tp:taxon-name-part><tp:taxon-name-part taxon-name-part-type="species" reg="cyminum">cyminum</tp:taxon-name-part></tp:taxon-name></italic> (<xref ref-type="bibr" rid="B56">Uppal et al. 1938</xref>), <italic><tp:taxon-name><tp:taxon-name-part taxon-name-part-type="genus" reg="Bunium">Bunium</tp:taxon-name-part><tp:taxon-name-part taxon-name-part-type="species" reg="persicum">persicum</tp:taxon-name-part></tp:taxon-name></italic> (<xref ref-type="bibr" rid="B33">Mondal et al. 2002</xref>), <italic><tp:taxon-name><tp:taxon-name-part taxon-name-part-type="genus" reg="Apium">Apium</tp:taxon-name-part><tp:taxon-name-part taxon-name-part-type="species" reg="graveolens">graveolens</tp:taxon-name-part></tp:taxon-name></italic> (<xref ref-type="bibr" rid="B68">Zhang 2003</xref>; <xref ref-type="bibr" rid="B71">Zhuang 2005</xref>), Cumin (<xref ref-type="bibr" rid="B47">Shekhawat et al. 2013</xref>); <tp:taxon-name><tp:taxon-name-part taxon-name-part-type="family">Cucurbitaceae</tp:taxon-name-part></tp:taxon-name>: <italic><tp:taxon-name><tp:taxon-name-part taxon-name-part-type="genus" reg="Cucurbita">Cucurbita</tp:taxon-name-part><tp:taxon-name-part taxon-name-part-type="species" reg="maxima">maxima</tp:taxon-name-part></tp:taxon-name></italic> (<xref ref-type="bibr" rid="B36">Paul et al. 2015</xref>), <italic><tp:taxon-name><tp:taxon-name-part taxon-name-part-type="genus" reg="Triticum">Triticum</tp:taxon-name-part><tp:taxon-name-part taxon-name-part-type="species" reg="aestivum">aestivum</tp:taxon-name-part></tp:taxon-name></italic> and <italic><tp:taxon-name><tp:taxon-name-part taxon-name-part-type="genus" reg="Phoenix">Phoenix</tp:taxon-name-part><tp:taxon-name-part taxon-name-part-type="species" reg="dactylifera">dactylifera</tp:taxon-name-part></tp:taxon-name></italic> (<xref ref-type="bibr" rid="B1">Al-Nadabi et al. 2018</xref>), Coconut (<xref ref-type="bibr" rid="B52">Sunpapao et al. 2022</xref>), <italic><tp:taxon-name><tp:taxon-name-part taxon-name-part-type="genus" reg="Phoenix">Phoenix</tp:taxon-name-part><tp:taxon-name-part taxon-name-part-type="species" reg="dactylifera">dactylifera</tp:taxon-name-part></tp:taxon-name></italic> (<xref ref-type="bibr" rid="B2">Al-Nadabi et al. 2020</xref>); <tp:taxon-name><tp:taxon-name-part taxon-name-part-type="family">Liliaceae</tp:taxon-name-part></tp:taxon-name>: <italic><tp:taxon-name><tp:taxon-name-part taxon-name-part-type="genus" reg="Allium">Allium</tp:taxon-name-part><tp:taxon-name-part taxon-name-part-type="species" reg="cepa">cepa</tp:taxon-name-part></tp:taxon-name></italic> (<xref ref-type="bibr" rid="B23">Htun et al. 2022</xref>), and <tp:taxon-name><tp:taxon-name-part taxon-name-part-type="family">Orchidaceae</tp:taxon-name-part></tp:taxon-name>: <italic><tp:taxon-name><tp:taxon-name-part taxon-name-part-type="genus" reg="Bletilla">Bletilla</tp:taxon-name-part><tp:taxon-name-part taxon-name-part-type="species" reg="striata">striata</tp:taxon-name-part></tp:taxon-name></italic> (<xref ref-type="bibr" rid="B66">Yin et al. 2023</xref>). In the present study, <italic><tp:taxon-name><tp:taxon-name-part taxon-name-part-type="genus" reg="Alternaria">A.</tp:taxon-name-part><tp:taxon-name-part taxon-name-part-type="species" reg="burnsii">burnsii</tp:taxon-name-part></tp:taxon-name></italic> was firstly reported from <italic><tp:taxon-name><tp:taxon-name-part taxon-name-part-type="genus" reg="Helianthus">Helianthus</tp:taxon-name-part><tp:taxon-name-part taxon-name-part-type="species" reg="annuus">annuus</tp:taxon-name-part></tp:taxon-name></italic> in Myanmar. Phylogenetically, the present strains fall into a sub-branch with <italic><tp:taxon-name><tp:taxon-name-part taxon-name-part-type="genus" reg="Alternaria">A.</tp:taxon-name-part><tp:taxon-name-part taxon-name-part-type="species" reg="burnsii">burnsii</tp:taxon-name-part></tp:taxon-name></italic><abbrev xmlns:xlink="http://www.w3.org/1999/xlink" xlink:title="Fungi Herbarium at Yangtze University" id="ABBRID0ERIBK" xlink:type="simple">YZU</abbrev> 191003 from <italic><tp:taxon-name><tp:taxon-name-part taxon-name-part-type="genus" reg="Allium">Allium</tp:taxon-name-part><tp:taxon-name-part taxon-name-part-type="species" reg="cepa">cepa</tp:taxon-name-part></tp:taxon-name></italic> reported in Myanmar with consistent morphology and nucleotide sequences of <abbrev xmlns:xlink="http://www.w3.org/1999/xlink" xlink:title="internal transcribed spacer of rDNA region" id="ABBRID0EAJBK" xlink:type="simple">ITS</abbrev>, <italic>GAPDH</italic>, <italic><abbrev xmlns:xlink="http://www.w3.org/1999/xlink" xlink:title="RNA polymerase second largest subunit" id="ABBRID0EQJBK" xlink:type="simple">RPB2</abbrev></italic>, <italic><abbrev xmlns:xlink="http://www.w3.org/1999/xlink" xlink:title="translation elongation factor 1-α" id="ABBRID0EVJBK" xlink:type="simple">TEF1</abbrev></italic>, and <italic>Alt a 1</italic>, gene regions (<xref ref-type="bibr" rid="B23">Htun et al. 2022</xref>) (Fig. <xref ref-type="fig" rid="F1">1</xref>).</p></tp:treatment-sec><tp:treatment-sec><!--Section generated to contain objects referenced in tp:taxon-treatment.--><fig id="F1" position="float" orientation="portrait"><object-id xmlns:xlink="http://www.w3.org/1999/xlink" content-type="doi" xlink:type="simple">10.3897/mycokeys.105.123790.figure1</object-id><object-id xmlns:xlink="http://www.w3.org/1999/xlink" content-type="arpha" xlink:type="simple">C60BB302-529C-501E-AFEB-B263EC8670B1</object-id><label>Figure 1.</label><caption><p>Phylogenetic tree generated from maximum likelihood analyses using aligned <abbrev xmlns:xlink="http://www.w3.org/1999/xlink" xlink:title="internal transcribed spacer of rDNA region" id="ABBRID0E4IDI" xlink:type="simple">ITS</abbrev>, <italic>GAPDH</italic>, <italic><abbrev xmlns:xlink="http://www.w3.org/1999/xlink" xlink:title="RNA polymerase second largest subunit" id="ABBRID0ENJDI" xlink:type="simple">RPB2</abbrev></italic>, <italic><abbrev xmlns:xlink="http://www.w3.org/1999/xlink" xlink:title="translation elongation factor 1-α" id="ABBRID0ESJDI" xlink:type="simple">TEF1</abbrev></italic>, <italic>Alt a 1</italic>, <italic><abbrev xmlns:xlink="http://www.w3.org/1999/xlink" xlink:title="endopolygalacturonase gene" id="ABBRID0EZJDI" xlink:type="simple">EndoPG</abbrev></italic>, and <abbrev xmlns:xlink="http://www.w3.org/1999/xlink" xlink:title="anonymous gene region" id="ABBRID0E4JDI" xlink:type="simple">OPA10-2</abbrev> gene sequences of the present <italic><tp:taxon-name><tp:taxon-name-part taxon-name-part-type="genus" reg="Alternaria">Alternaria</tp:taxon-name-part></tp:taxon-name></italic> strains and their related species. Bootstrap support (<abbrev xmlns:xlink="http://www.w3.org/1999/xlink" xlink:title="bootstrap" id="ABBRID0EIKDI" xlink:type="simple">BS</abbrev>) values ≥ 60% and Bayesian posterior probability (PP) scores ≥ 0.60 were shown at the nodes (<abbrev xmlns:xlink="http://www.w3.org/1999/xlink" xlink:title="Maximum-likelihood" id="ABBRID0EMKDI" xlink:type="simple">ML</abbrev>/PP). <italic><tp:taxon-name><tp:taxon-name-part taxon-name-part-type="genus" reg="Alternaria">Alternaria</tp:taxon-name-part><tp:taxon-name-part taxon-name-part-type="species" reg="alternantherae">alternantherae</tp:taxon-name-part></tp:taxon-name></italic> CBS 124392 was used as an outgroup. Type strains are marked ‘T’. Representative strains are marked ‘R’. The strains from the present study are highlighted in bold.</p></caption><graphic xmlns:xlink="http://www.w3.org/1999/xlink" xlink:href="mycokeys-105-337-g001.jpg" position="float" orientation="portrait" xlink:type="simple" id="oo_1064639.jpg"><uri content-type="original_file" xlink:type="simple">https://binary.pensoft.net/fig/1064639</uri></graphic></fig></tp:treatment-sec><ref-list><ref id="B56"><mixed-citation xmlns:xlink="http://www.w3.org/1999/xlink" xlink:type="simple"><person-group><name name-style="western"><surname>Uppal</surname><given-names>BN</given-names></name><name name-style="western"><surname>Patel</surname><given-names>MK</given-names></name><name name-style="western"><surname>Kamat</surname><given-names>MN</given-names></name></person-group> (<year>1938</year>) <article-title><italic><tp:taxon-name><tp:taxon-name-part taxon-name-part-type="genus">Alternaria</tp:taxon-name-part></tp:taxon-name></italic> blight of cumin.</article-title><source>Indian Journal of Agricultural Science</source><volume>8</volume>(<issue>1</issue>): <fpage>49</fpage>–<lpage>62</lpage>. <ext-link xlink:href="https://eurekamag.com/research/013/304/013304137" ext-link-type="uri" xlink:type="simple">https://eurekamag.com/research/013/304/013304137</ext-link></mixed-citation></ref><ref id="B33"><mixed-citation xmlns:xlink="http://www.w3.org/1999/xlink" xlink:type="simple"><person-group><name name-style="western"><surname>Mondal</surname><given-names>KK</given-names></name><name name-style="western"><surname>Rana</surname><given-names>SS</given-names></name><name name-style="western"><surname>Sood</surname><given-names>P</given-names></name><name name-style="western"><surname>Singh</surname><given-names>Y</given-names></name></person-group> (<year>2002</year>) Kalazira: A new host for <italic><tp:taxon-name><tp:taxon-name-part taxon-name-part-type="genus">Alternaria</tp:taxon-name-part><tp:taxon-name-part taxon-name-part-type="species">burnsii.</tp:taxon-name-part></tp:taxon-name></italic> Indian Phytopathology 55(4): 532–533.</mixed-citation></ref><ref id="B68"><mixed-citation xmlns:xlink="http://www.w3.org/1999/xlink" xlink:type="simple"><person-group><name name-style="western"><surname>Zhang</surname><given-names>TY</given-names></name></person-group> (<year>2003</year>) Flora Fungorum Sinicorum, <italic><tp:taxon-name><tp:taxon-name-part taxon-name-part-type="genus">Alternaria</tp:taxon-name-part></tp:taxon-name></italic>, Vol. 16. Beijing, China, 55–61.</mixed-citation></ref><ref id="B71"><mixed-citation xmlns:xlink="http://www.w3.org/1999/xlink" xlink:type="simple"><person-group><name name-style="western"><surname>Zhuang</surname><given-names>WY [Ed.]</given-names></name></person-group> (<year>2005</year>) <tp:taxon-name><tp:taxon-name-part taxon-name-part-type="kingdom">Fungi</tp:taxon-name-part></tp:taxon-name> of Northwestern China. Mycotaxon Ltd., Ithaca.</mixed-citation></ref><ref id="B47"><mixed-citation xmlns:xlink="http://www.w3.org/1999/xlink" xlink:type="simple"><person-group><name name-style="western"><surname>Shekhawat</surname><given-names>N</given-names></name><name name-style="western"><surname>Trivedi</surname><given-names>A</given-names></name><name name-style="western"><surname>Kumar</surname><given-names>A</given-names></name><name name-style="western"><surname>Sharma</surname><given-names>SK</given-names></name></person-group> (<year>2013</year>) <article-title>Management of <italic><tp:taxon-name><tp:taxon-name-part taxon-name-part-type="genus">Alternaria</tp:taxon-name-part><tp:taxon-name-part taxon-name-part-type="species">burnsii</tp:taxon-name-part></tp:taxon-name></italic> causing blight of cumin.</article-title><source>International Plant Protection</source><volume>6</volume>(<issue>2</issue>): <fpage>280</fpage>–<lpage>284</lpage>.</mixed-citation></ref><ref id="B36"><mixed-citation xmlns:xlink="http://www.w3.org/1999/xlink" xlink:type="simple"><person-group><name name-style="western"><surname>Paul</surname><given-names>NC</given-names></name><name name-style="western"><surname>Deng</surname><given-names>JX</given-names></name><name name-style="western"><surname>Lee</surname><given-names>HB</given-names></name><name name-style="western"><surname>Yu</surname><given-names>SH</given-names></name></person-group> (<year>2015</year>) <article-title>Characterization and pathogenicity of <italic><tp:taxon-name><tp:taxon-name-part taxon-name-part-type="genus">Alternaria</tp:taxon-name-part><tp:taxon-name-part taxon-name-part-type="species">burnsii</tp:taxon-name-part></tp:taxon-name></italic> from seeds of <italic><tp:taxon-name><tp:taxon-name-part taxon-name-part-type="genus">Cucurbita</tp:taxon-name-part><tp:taxon-name-part taxon-name-part-type="species">maxima</tp:taxon-name-part></tp:taxon-name></italic> (<tp:taxon-name><tp:taxon-name-part taxon-name-part-type="family">Cucurbitaceae</tp:taxon-name-part></tp:taxon-name>) in Bangladesh.</article-title><source>Mycobiology</source><volume>43</volume>(<issue>4</issue>): <fpage>384</fpage>–<lpage>391</lpage>. <ext-link xlink:href="10.5941/MYCO" ext-link-type="doi" xlink:type="simple">https://doi.org/10.5941/MYCO</ext-link>. 2015.43.4.384</mixed-citation></ref><ref id="B1"><mixed-citation xmlns:xlink="http://www.w3.org/1999/xlink" xlink:type="simple"><person-group><name name-style="western"><surname>Al-Nadabi</surname><given-names>HH</given-names></name><name name-style="western"><surname>Maharachchikumbura</surname><given-names>SSN</given-names></name><name name-style="western"><surname>Agrama</surname><given-names>H</given-names></name><name name-style="western"><surname>Al-Azri</surname><given-names>M</given-names></name><name name-style="western"><surname>Nasehi</surname><given-names>A</given-names></name><name name-style="western"><surname>Al-Sadi</surname><given-names>AM</given-names></name></person-group> (<year>2018</year>) <article-title>Molecular characterization and pathogenicity of <italic><tp:taxon-name><tp:taxon-name-part taxon-name-part-type="genus">Alternaria</tp:taxon-name-part></tp:taxon-name></italic> species on wheat and date palms in Oman.</article-title><source>European Journal of Plant Pathology</source><volume>152</volume>(<issue>3</issue>): <fpage>577</fpage>–<lpage>588</lpage>. <ext-link xlink:href="10.1007/s10658-018-1550-4" ext-link-type="doi" xlink:type="simple">https://doi.org/10.1007/s10658-018-1550-4</ext-link></mixed-citation></ref><ref id="B52"><mixed-citation xmlns:xlink="http://www.w3.org/1999/xlink" xlink:type="simple"><person-group><name name-style="western"><surname>Sunpapao</surname><given-names>A</given-names></name><name name-style="western"><surname>Suwannarach</surname><given-names>N</given-names></name><name name-style="western"><surname>Kumla</surname><given-names>J</given-names></name><name name-style="western"><surname>Dumhai</surname><given-names>R</given-names></name><name name-style="western"><surname>Riangwong</surname><given-names>K</given-names></name><name name-style="western"><surname>Sanguansub</surname><given-names>S</given-names></name><name name-style="western"><surname>Wanchana</surname><given-names>S</given-names></name><name name-style="western"><surname>Arikit</surname><given-names>S</given-names></name></person-group> (<year>2022</year>) <article-title>Morphological and molecular identification of plant pathogenic fungi associated with dirty panicle disease in coconuts (<italic><tp:taxon-name><tp:taxon-name-part taxon-name-part-type="genus">Cocos</tp:taxon-name-part><tp:taxon-name-part taxon-name-part-type="species">nucifera</tp:taxon-name-part></tp:taxon-name></italic>) in Thailand.</article-title><source>Journal of <tp:taxon-name><tp:taxon-name-part taxon-name-part-type="kingdom">Fungi</tp:taxon-name-part></tp:taxon-name></source><volume>8</volume>(<issue>4</issue>): <fpage>335</fpage>. <ext-link xlink:href="10.3390/jof8040335" ext-link-type="doi" xlink:type="simple">https://doi.org/10.3390/jof8040335</ext-link></mixed-citation></ref><ref id="B2"><mixed-citation xmlns:xlink="http://www.w3.org/1999/xlink" xlink:type="simple"><person-group><name name-style="western"><surname>Al-Nadabi</surname><given-names>HH</given-names></name><name name-style="western"><surname>Maharachchikumbura</surname><given-names>SSN</given-names></name><name name-style="western"><surname>Al-Gahaffi</surname><given-names>ZS</given-names></name><name name-style="western"><surname>Al-Hasani</surname><given-names>AS</given-names></name><name name-style="western"><surname>Velazhahan</surname><given-names>R</given-names></name><name name-style="western"><surname>Al-Sadi</surname><given-names>AM</given-names></name><name name-style="western"><surname>Hamed</surname><given-names>Al-Nadabi</given-names></name></person-group> (<year>2020</year>) <article-title>Molecular identification of fungal pathogens associated with leaf spot disease of date palms (<italic><tp:taxon-name><tp:taxon-name-part taxon-name-part-type="genus">Phoenix</tp:taxon-name-part><tp:taxon-name-part taxon-name-part-type="species">dactylifera</tp:taxon-name-part></tp:taxon-name></italic>).</article-title><source>All Life</source><volume>13</volume>(<issue>1</issue>): <fpage>587</fpage>–<lpage>597</lpage>. <ext-link xlink:href="10.1080/26895293.2020.1835740" ext-link-type="doi" xlink:type="simple">https://doi.org/10.1080/26895293.2020.1835740</ext-link></mixed-citation></ref><ref id="B23"><mixed-citation xmlns:xlink="http://www.w3.org/1999/xlink" xlink:type="simple"><person-group><name name-style="western"><surname>Htun</surname><given-names>AA</given-names></name><name name-style="western"><surname>Liu</surname><given-names>HF</given-names></name><name name-style="western"><surname>He</surname><given-names>L</given-names></name><name name-style="western"><surname>Xia</surname><given-names>ZZ</given-names></name><name name-style="western"><surname>Aung</surname><given-names>SLL</given-names></name><name name-style="western"><surname>Deng</surname><given-names>JX</given-names></name></person-group> (<year>2022</year>) <article-title>New species and new record of <italic><tp:taxon-name><tp:taxon-name-part taxon-name-part-type="genus">Alternaria</tp:taxon-name-part></tp:taxon-name></italic> from onion leaf blight in Myanmar.</article-title><source>Mycological Progress</source><volume>21</volume>(<issue>1</issue>): <fpage>59</fpage>–<lpage>69</lpage>. <ext-link xlink:href="10.1007/s11557-021-01765-x" ext-link-type="doi" xlink:type="simple">https://doi.org/10.1007/s11557-021-01765-x</ext-link></mixed-citation></ref><ref id="B66"><mixed-citation xmlns:xlink="http://www.w3.org/1999/xlink" xlink:type="simple"><person-group><name name-style="western"><surname>Yin</surname><given-names>FQ</given-names></name><name name-style="western"><surname>Ma</surname><given-names>WL</given-names></name><name name-style="western"><surname>Dan</surname><given-names>YR</given-names></name><name name-style="western"><surname>Tang</surname><given-names>ZX</given-names></name><name name-style="western"><surname>Song</surname><given-names>Z</given-names></name><name name-style="western"><surname>Xu</surname><given-names>Q</given-names></name><name name-style="western"><surname>Liu</surname><given-names>M</given-names></name></person-group> (<year>2023</year>) <article-title>First report of <italic><tp:taxon-name><tp:taxon-name-part taxon-name-part-type="genus">Alternaria</tp:taxon-name-part><tp:taxon-name-part taxon-name-part-type="species">burnsii</tp:taxon-name-part></tp:taxon-name></italic> causing leaf spot on <italic><tp:taxon-name><tp:taxon-name-part taxon-name-part-type="genus">Bletilla</tp:taxon-name-part><tp:taxon-name-part taxon-name-part-type="species">striata</tp:taxon-name-part></tp:taxon-name></italic> in China.</article-title><source>Plant Disease</source><volume>107</volume>(<issue>10</issue>): <fpage>3296</fpage>. <ext-link xlink:href="10.1094/PDIS-04-23-0754-PDN" ext-link-type="doi" xlink:type="simple">https://doi.org/10.1094/PDIS-04-23-0754-PDN</ext-link></mixed-citation></ref></ref-list></tp:taxon-treatment>
